# Supplementary material for: The Effects of Butyrate on Induced Metabolic-Associated Fatty Liver Disease in Precision-Cut Liver Slices
Source: Nutrients. 2021 Nov 24;13(12):4203. doi: 10.3390/nu13124203 (PMC8703944; doi:10.3390/nu13124203)
Supplement: Supplementary file 1 [file nutrients-13-04203-s001.zip]

Archive with 1 entries (1 files):
- nutrients-1440380-supplementary.pdf
